# Supplementary material for: HIV disease, metabolic dysfunction and atherosclerosis: A three year prospective study
Source: PLoS One. 2019 Apr 18;14(4):e0215620. doi: 10.1371/journal.pone.0215620 (PMC6472799; doi:10.1371/journal.pone.0215620)
Supplement: S1 File — Sequencing database of miRNA in plasma of study subjects. (XLSX) [file pone.0215620.s001.xlsx]

## Sheet: Abundant miRNAs>30RPM
miRNAs with greater than 30RPM (ANOVA analysis)
miRNA	p-value(HIV Pos vs. HIV Neg )	MeanRatio(HIV Pos vs. HIV Neg )	FoldChange(HIV Pos vs. HIV Neg )	FoldChange(HIV Pos vs. HIV Neg ) (Description)
hsa-miR-27a-3p	0.00111292	1.57921	1.57921	HIV Pos up vs HIV Neg
hsa-miR-126-5p	0.0103823	1.58152	1.58152	HIV Pos up vs HIV Neg
hsa-miR-1307-3p	0.0428177	0.549646	-1.81935	HIV Pos down vs HIV Neg
hsa-let-7i-5p	0.0493376	1.22894	1.22894	HIV Pos up vs HIV Neg
hsa-miR-4433-3p	0.0803392	0.716932	-1.39483	HIV Pos down vs HIV Neg
hsa-miR-4433b-5p	0.0803392	0.716932	-1.39483	HIV Pos down vs HIV Neg
hsa-miR-20a-5p	0.0897339	1.40068	1.40068	HIV Pos up vs HIV Neg
hsa-miR-3184-3p	0.100764	0.786137	-1.27204	HIV Pos down vs HIV Neg
hsa-miR-423-5p	0.100764	0.786137	-1.27204	HIV Pos down vs HIV Neg
hsa-miR-126-3p	0.103092	1.35334	1.35334	HIV Pos up vs HIV Neg
hsa-miR-320a	0.108571	0.712761	-1.40299	HIV Pos down vs HIV Neg
hsa-miR-16-5p	0.118927	1.53284	1.53284	HIV Pos up vs HIV Neg
hsa-miR-103a-3p	0.121143	1.11973	1.11973	HIV Pos up vs HIV Neg
hsa-miR-103b	0.121143	1.11973	1.11973	HIV Pos up vs HIV Neg
hsa-miR-15a-5p	0.126735	1.38743	1.38743	HIV Pos up vs HIV Neg
hsa-miR-18a-5p	0.133787	1.31088	1.31088	HIV Pos up vs HIV Neg
hsa-miR-484	0.160557	1.19973	1.19973	HIV Pos up vs HIV Neg
hsa-miR-92a-3p	0.160562	1.32181	1.32181	HIV Pos up vs HIV Neg
hsa-miR-766-3p	0.200021	0.861726	-1.16046	HIV Pos down vs HIV Neg
hsa-miR-181a-5p	0.207102	0.679066	-1.47261	HIV Pos down vs HIV Neg
hsa-miR-146a-5p	0.223189	1.19248	1.19248	HIV Pos up vs HIV Neg
hsa-miR-191-5p	0.225761	1.12663	1.12663	HIV Pos up vs HIV Neg
hsa-miR-107	0.238003	1.15805	1.15805	HIV Pos up vs HIV Neg
hsa-miR-19b-3p	0.243395	1.1441	1.1441	HIV Pos up vs HIV Neg
hsa-miR-24-3p	0.248916	1.09775	1.09775	HIV Pos up vs HIV Neg
hsa-let-7g-5p	0.249026	1.16127	1.16127	HIV Pos up vs HIV Neg
hsa-miR-1307-5p	0.260371	0.724042	-1.38114	HIV Pos down vs HIV Neg
hsa-miR-486-5p	0.27417	0.766984	-1.30381	HIV Pos down vs HIV Neg
hsa-miR-181a-5p	0.282288	0.76512	-1.30699	HIV Pos down vs HIV Neg
hsa-miR-26a-5p	0.306586	1.19963	1.19963	HIV Pos up vs HIV Neg
hsa-miR-92a-3p	0.325635	1.18245	1.18245	HIV Pos up vs HIV Neg
hsa-miR-425-5p	0.339122	0.896237	-1.11578	HIV Pos down vs HIV Neg
hsa-miR-185-5p	0.35652	0.926729	-1.07906	HIV Pos down vs HIV Neg
hsa-miR-186-5p	0.365551	0.826268	-1.21026	HIV Pos down vs HIV Neg
hsa-miR-19b-3p	0.367516	1.08918	1.08918	HIV Pos up vs HIV Neg
hsa-miR-223-3p	0.382486	1.10411	1.10411	HIV Pos up vs HIV Neg
hsa-miR-139-5p	0.389467	1.21567	1.21567	HIV Pos up vs HIV Neg
hsa-miR-23a-3p	0.393943	1.09273	1.09273	HIV Pos up vs HIV Neg
hsa-miR-486-5p	0.39434	0.840396	-1.18991	HIV Pos down vs HIV Neg
hsa-miR-744-5p	0.397332	1.09218	1.09218	HIV Pos up vs HIV Neg
hsa-miR-26a-5p	0.452425	1.14076	1.14076	HIV Pos up vs HIV Neg
hsa-miR-1260b	0.466245	1.09275	1.09275	HIV Pos up vs HIV Neg
hsa-miR-106b-5p	0.480164	1.13281	1.13281	HIV Pos up vs HIV Neg
hsa-miR-93-5p	0.501551	1.08259	1.08259	HIV Pos up vs HIV Neg
hsa-let-7a-5p	0.515716	1.12159	1.12159	HIV Pos up vs HIV Neg
hsa-miR-339-5p	0.520901	0.854403	-1.17041	HIV Pos down vs HIV Neg
hsa-miR-423-3p	0.521572	0.930017	-1.07525	HIV Pos down vs HIV Neg
hsa-miR-324-5p	0.522371	0.892013	-1.12106	HIV Pos down vs HIV Neg
hsa-miR-326	0.524506	0.889797	-1.12385	HIV Pos down vs HIV Neg
hsa-miR-221-3p	0.530223	0.914626	-1.09334	HIV Pos down vs HIV Neg
hsa-miR-652-3p	0.552022	0.927006	-1.07874	HIV Pos down vs HIV Neg
hsa-miR-17-5p	0.600304	1.0795	1.0795	HIV Pos up vs HIV Neg
hsa-miR-342-3p	0.629447	0.935246	-1.06924	HIV Pos down vs HIV Neg
hsa-let-7d-5p	0.666044	1.04957	1.04957	HIV Pos up vs HIV Neg
hsa-miR-345-5p	0.6725	0.951778	-1.05067	HIV Pos down vs HIV Neg
hsa-miR-30d-5p	0.691214	1.03563	1.03563	HIV Pos up vs HIV Neg
hsa-miR-130a-3p	0.723279	1.05905	1.05905	HIV Pos up vs HIV Neg
hsa-miR-22-3p	0.771202	0.938885	-1.06509	HIV Pos down vs HIV Neg
hsa-miR-145-5p	0.775153	0.950159	-1.05245	HIV Pos down vs HIV Neg
hsa-miR-150-5p	0.77658	1.07019	1.07019	HIV Pos up vs HIV Neg
hsa-miR-328-3p	0.78203	0.952014	-1.0504	HIV Pos down vs HIV Neg
hsa-miR-122-5p	0.786878	0.831218	-1.20305	HIV Pos down vs HIV Neg
hsa-let-7a-5p	0.787754	1.04952	1.04952	HIV Pos up vs HIV Neg
hsa-miR-451a	0.855226	1.0355	1.0355	HIV Pos up vs HIV Neg
hsa-miR-197-3p	0.856498	1.02416	1.02416	HIV Pos up vs HIV Neg
hsa-miR-103a-3p	0.920369	1.0062	1.0062	HIV Pos up vs HIV Neg
hsa-miR-103b	0.920369	1.0062	1.0062	HIV Pos up vs HIV Neg
hsa-miR-24-3p	0.933614	1.00709	1.00709	HIV Pos up vs HIV Neg
hsa-miR-125a-5p	0.95034	1.01676	1.01676	HIV Pos up vs HIV Neg
hsa-let-7b-5p	0.971502	0.994499	-1.00553	HIV Pos down vs HIV Neg
hsa-miR-19a-3p	0.973763	1.00527	1.00527	HIV Pos up vs HIV Neg
hsa-miR-30b-5p	0.982235	0.995791	-1.00423	HIV Pos down vs HIV Neg
