# Supplementary material for: HIV disease, metabolic dysfunction and atherosclerosis: A three year prospective study
Source: PLoS One. 2019 Apr 18;14(4):e0215620. doi: 10.1371/journal.pone.0215620 (PMC6472799; doi:10.1371/journal.pone.0215620)
Supplement: S2 File — Manuscript data. (XLSX) [file pone.0215620.s002.xlsx]

## Sheet: Efflux
ApoB Depleted Cholesterol Efflux (%)		Covariates :Age, Sex, BMI, Baseline, Recruitment Site
	Baseline	SEM	12 Months	SEM	24 Months	SEM	36 Months	SEM
Untreated	6.69493	0.191581	5.98198	0.190861	6.01287	0.218416	5.10088	0.390206
Treated	6.62583	0.123761	6.59004	0.1214	6.72472	0.125143	6.82371	0.153898
Uninfected Control	6.73119	0.156094	6.24364	0.157264	6.27853	0.159026	6.06932	0.169517
GEE No covariates	Across groups, same timepoint
	Baseline	12 Months	24 Months	36 Months
Untreated vs Treated	0.7562	0.0061	0.0042	0
Untreated vs Control	0.8875	0.3083	0.3443	0.0245
Treated vs Control	0.6086	0.0903	0.0309	0.001
GEE No covariates	Within groups, across timepoint
Untreated	Baseline	12 Months	24 Months	36 Months
Baseline		0.0005	0.0088	0.0002
12 Months			0.8929	0.036
24 Months				0.0242
36 Months
Treated	Baseline	12 Months	24 Months	36 Months
Baseline		0.7901	0.5397	0.3053
12 Months			0.3308	0.2083
24 Months				0.5547
36 Months
Control	Baseline	12 Months	24 Months	36 Months
Baseline		0.0039	0.0219	0.0019
12 Months			0.8364	0.391
24 Months				0.2316
36 Months

## Sheet: TC
Total Cholesterol (mmol/l)		Covariates :Age, Sex, BMI, Baseline, Recruitment Site
	Baseline	SEM	12 Months	SEM	24 Months	SEM	36 Months	SEM
Untreated	4.46632	0.0458893	4.68617	0.224318	4.60234	0.158344	4.85347	0.514542
Treated	4.51869	0.0372621	4.90967	0.126283	4.8467	0.141881	4.93481	0.151113
Uninfected Control	4.64939	0.0492486	5.06104	0.094851	5.35714	0.137308	5.31875	0.154427
GEE No covariates	Across groups, same timepoint
	Baseline	12 Months	24 Months	36 Months			5.327299 .1532192
Untreated vs Treated	0.3739	0.3753	0.2172	0.8782
Untreated vs Control	0.0262	0.1353	0.0004	0.3871
Treated vs Control	0.061	0.3564	0.0137	0.0868
GEE No covariates	Within groups, across timepoint
Untreated	Baseline	12 Months	24 Months	36 Months
Baseline		0.3494	0.4132	0.4615
12 Months			0.5068	0.7143
24 Months				0.5781
36 Months
Treated	Baseline	12 Months	24 Months	36 Months
Baseline		0.0041	0.0272	0.0101
12 Months			0.6165	0.8513
24 Months				0.5012
36 Months
Control	Baseline	12 Months	24 Months	36 Months
Baseline		0	0	0
12 Months			0.0024	0.0301
24 Months				0.7675
36 Months

## Sheet: apoA1
apoA1 (g/l)		Covariates :Age, Sex, BMI, Baseline, Recruitment Site
	Baseline	SEM	12 Months	SEM	24 Months	SEM	36 Months	SEM
Untreated	1.37959	0.0151219	1.44325	0.0420028	1.36797	0.0600939	1.39928	0.0963778
Treated	1.38289	0.0161412	1.42449	0.032534	1.44577	0.0324575	1.4802	0.0357379
Uninfected Control	1.48589	0.0200177	1.44388	0.0348715	1.4857	0.0315575	1.49008	0.0396525
GEE No covariates	Across groups, same timepoint
	Baseline	12 Months	24 Months	36 Months
Untreated vs Treated	0.8498	0.7211	0.2485	0.4261
Untreated vs Control	0.0003	0.9909	0.0917	0.3838
Treated vs Control	0.0005	0.6901	0.3859	0.8556
GEE No covariates	Within groups, across timepoint
Untreated	Baseline	12 Months	24 Months	36 Months
Baseline		0.1003	0.8484	0.8409
12 Months			0.2304	0.655
24 Months				0.7363
36 Months
Treated	Baseline	12 Months	24 Months	36 Months
Baseline		0.2561	0.0836	0.0151
12 Months			0.433	0.0822
24 Months				0.2803
36 Months
Control	Baseline	12 Months	24 Months	36 Months
Baseline		0.2835	0.9961	0.9247
12 Months			0.0828	0.0676
24 Months				0.8539
36 Months

## Sheet: apoB
apoB (g/l)		Covariates :Age, Sex, BMI, Baseline, Recruitment Site
	Baseline	SEM	12 Months	SEM	24 Months	SEM	36 Months	SEM
Untreated	0.862171	0.0134053	0.896361	0.0557461	0.858028	0.0418413	0.824543	0.0899021
Treated	0.86637	0.0083723	0.951582	0.028127	0.934776	0.03138	0.90587	0.0323936
Uninfected Control	0.87893	0.0094475	0.973672	0.0278972	1.04543	0.0383999	1.01593	0.0376877
GEE No covariates	Across groups, same timepoint
	Baseline	12 Months	24 Months	36 Months
Untreated vs Treated	0.7755	0.366	0.1286	0.3878
Untreated vs Control	0.382	0.2325	0.0017	0.0513
Treated vs Control	0.4045	0.5867	0.0262	0.0298
GEE No covariates	Within groups, across timepoint
Untreated	Baseline	12 Months	24 Months	36 Months
Baseline		0.5641	0.9285	0.6848
12 Months			0.2665	0.4475
24 Months				0.6502
36 Months
Treated	Baseline	12 Months	24 Months	36 Months
Baseline		0.0055	0.0362	0.2467
12 Months			0.5387	0.0951
24 Months				0.2825
36 Months
Control	Baseline	12 Months	24 Months	36 Months
Baseline		0.0003	0	0.0001
12 Months			0.0115	0.1469
24 Months				0.2767
36 Months

## Sheet: HDL
HDL (mmol/l)		Covariates :Age, Sex, BMI, Baseline, Recruitment Site
	Baseline	SEM	12 Months	SEM	24 Months	SEM	36 Months	SEM
Untreated	1.21564	0.0259907	1.23647	0.0561206	1.10706	0.077038	1.25384	0.144097
Treated	1.21622	0.0242897	1.25213	0.0430023	1.29277	0.0495432	1.48283	0.0935121
Uninfected Control	1.35669	0.0268054	1.28607	0.0507711	1.29032	0.0532119	1.31465	0.0587575
GEE No covariates	Across groups, same timepoint
	Baseline	12 Months	24 Months	36 Months
Untreated vs Treated	0.9837	0.8218	0.0394	0.2019
Untreated vs Control	0.0013	0.5208	0.0573	0.6976
Treated vs Control	0.0014	0.6178	0.9744	0.1172
GEE No covariates	Within groups, across timepoint
Untreated	Baseline	12 Months	24 Months	36 Months
Baseline		0.7041	0.1909	0.801
12 Months			0.0323	0.8875
24 Months				0.2198
36 Months
Treated	Baseline	12 Months	24 Months	36 Months
Baseline		0.4332	0.1321	0.0099
12 Months			0.2845	0.0194
24 Months				0.0542
36 Months
Control	Baseline	12 Months	24 Months	36 Months
Baseline		0.1811	0.2452	0.4935
12 Months			0.9144	0.5212
24 Months				0.4207
36 Months

## Sheet: LDL
LDL(mmol/l)		Covariates :Age, Sex, BMI, Baseline, Recruitment Site
	Baseline	SEM	12 Months	SEM	24 Months	SEM	36 Months	SEM
Untreated	2.6615	0.0402843	2.831	0.217112	2.85513	0.181113	3.00157	0.377369
Treated	2.7105	0.0359676	3.00967	0.113511	2.99035	0.125856	2.85736	0.153879
Uninfected Control	2.72279	0.0407481	3.23428	0.0905501	3.50478	0.134892	3.48952	0.141103
GEE No covariates	Across groups, same timepoint
	Baseline	12 Months	24 Months	36 Months
Untreated vs Treated	0.3037	0.454	0.5158	0.7205
Untreated vs Control	0.3949	0.1035	0.0068	0.2343
Treated vs Control	0.8498	0.1337	0.0068	0.0034
GEE No covariates	Within groups, across timepoint
Untreated	Baseline	12 Months	24 Months	36 Months
Baseline		0.427	0.285	0.3715
12 Months			0.8553	0.614
24 Months				0.6664
36 Months
Treated	Baseline	12 Months	24 Months	36 Months
Baseline		0.0115	0.0342	0.36
12 Months			0.8508	0.3106
24 Months				0.3675
36 Months
Control	Baseline	12 Months	24 Months	36 Months
Baseline		0	0	0
12 Months			0.0041	0.0315
24 Months				0.8888
36 Months

## Sheet: TG
Triglycerides (mmol/l)		Covariates :Age, Sex, BMI, Baseline, Recruitment Site
	Baseline	SEM	12 Months	SEM	24 Months	SEM	36 Months	SEM
Untreated	1.36392	0.105472	1.4215	0.147485	1.37142	0.176387	1.25406	0.0713476
Treated	1.34962	0.0615991	1.32881	0.102615	1.23081	0.0814172	1.26221	0.096127
Uninfected Control	1.32877	0.0923277	1.16469	0.0884845	1.21273	0.139492	1.09538	0.101908
GEE No covariates	Across groups, same timepoint
	Baseline	12 Months	24 Months	36 Months
Untreated vs Treated	0.9035	0.5898	0.4455	0.942
Untreated vs Control	0.8075	0.1678	0.5067	0.2424
Treated vs Control	0.8471	0.2459	0.912	0.2465
GEE No covariates	Within groups, across timepoint
Untreated	Baseline	12 Months	24 Months	36 Months
Baseline		0.6673	0.9694	0.3424
12 Months			0.7059	0.1613
24 Months				0.3628
36 Months
Treated	Baseline	12 Months	24 Months	36 Months
Baseline		0.8752	0.2947	0.4619
12 Months			0.1766	0.5451
24 Months				0.7278
36 Months
Control	Baseline	12 Months	24 Months	36 Months
Baseline		0.121	0.5685	0.1493
12 Months			0.7919	0.5729
24 Months				0.2499
36 Months

## Sheet: Glucose COMB
Glucose (mmol/l) combined		Covariates :Age, Sex, BMI, Baseline, Recruitment Site
	Baseline	SEM	12 Months	SEM	24 Months	SEM	36 Months	SEM
Untreated	4.83783	0.195427	4.45002	0.224094	4.66887	0.145965	4.20389	0.138819
Treated	4.67712	0.0516391	4.92231	0.0727712	4.81708	0.0654558	4.86546	0.0945753
Uninfected Control	4.59087	0.0522219	4.65106	0.126745	4.75565	0.101269	4.82493	0.0764697
GEE No covariates	Across groups, same timepoint
	Baseline	12 Months	24 Months	36 Months
Untreated vs Treated	0.4177	0.044	0.3438	0.0001
Untreated vs Control	0.2282	0.4478	0.6574	0.0003
Treated vs Control	0.2949	0.0733	0.6233	0.7556
GEE No covariates	Within groups, across timepoint
Untreated	Baseline	12 Months	24 Months	36 Months
Baseline		0.3366	0.4533	0.0072
12 Months			0.3579	0.3218
24 Months				0.0109
36 Months
Treated	Baseline	12 Months	24 Months	36 Months
Baseline		0.0141	0.1238	0.0891
12 Months			0.06	0.5526
24 Months				0.6219
36 Months
Control	Baseline	12 Months	24 Months	36 Months
Baseline		0.6086	0.0844	0.0084
12 Months			0.2992	0.1126
24 Months				0.4393
36 Months

## Sheet: Insulin COMB
Insulin (uIU/ml) combined		Covariates :Age, Sex, BMI, Baseline, Recruitment Site
	Baseline	SEM	12 Months	SEM	24 Months	SEM	36 Months	SEM
Untreated	5.4238	0.230684	5.44582	0.656984	5.64628	0.600315	3.66785	0.412404
Treated	5.82389	0.306379	5.93117	0.363526	6.29811	0.391675	5.65783	0.434643
Uninfected Control	5.25207	0.205212	5.36277	0.44257	5.81281	0.589778	5.97698	0.488637
GEE No covariates	Across groups, same timepoint
	Baseline	12 Months	24 Months	36 Months
Untreated vs Treated	0.4451	0.241	0.332	0.0032
Untreated vs Control	0.1447	0.6075	0.9348	0.0006
Treated vs Control	0.1141	0.2867	0.3541	0.7581
GEE No covariates	Within groups, across timepoint
Untreated	Baseline	12 Months	24 Months	36 Months
Baseline		0.2968	0.4383	0.0011
12 Months			0.305	0.1998
24 Months				0.0012
36 Months
Treated	Baseline	12 Months	24 Months	36 Months
Baseline		0.8575	0.2682	0.782
12 Months			0.2762	0.7026
24 Months				0.1919
36 Months
Control	Baseline	12 Months	24 Months	36 Months
Baseline		0.813	0.4145	0.1457
12 Months			0.507	0.2077
24 Months				0.8148
36 Months

## Sheet: hba1c
hba1c		Covariates :Age, Sex, BMI, Baseline, Recruitment Site
	Baseline	SEM	12 Months	SEM	24 Months	SEM	36 Months	SEM
Untreated	5.58103	0.210525	5.28951	0.291625	5.46676	0.0083108	5.8	only 1 value
Treated	5.38024	0.0350409	5.40511	0.060564	5.44065	0.0633147	5.3955	0.0597653
Uninfected Control	5.42515	0.0256707	5.16995	0.0390923	5.15988	0.035554	5.21718	0.0425867
GEE No covariates	Across groups, same timepoint
	Baseline	12 Months	24 Months	36 Months
Untreated vs Treated	0.3486	0.6982	0.6859	0.9192
Untreated vs Control	0.46	0.6839	0	0.46
Treated vs Control	0.3434	0.0016	0.0002	0.0206
GEE No covariates	Within groups, across timepoint
Untreated	Baseline	12 Months	24 Months	36 Months
Baseline		0.5483	0.576	0
12 Months			0.5524	0.8635
24 Months				0.6505
36 Months
Treated	Baseline	12 Months	24 Months	36 Months
Baseline		0.6977	0.4582	0.8524
12 Months			0.6169	0.8809
24 Months				0.3838
36 Months
Control	Baseline	12 Months	24 Months	36 Months
Baseline		0	0	0
12 Months			0.7537	0.2136
24 Months				0.0271
36 Months

[truncated: 19 more sheets: HDL2b, HDL2a, HDL2comb, HDL3a, HDL3b, HDL3c, HDL3comb, CIMTr, CIMTl, LCAT, CETP, CRP, Lp(a), cd4, cd4%, effluxperapoa1, HOMA-IR, HOMA-IS, Baseline]
